# Supplementary material for: HIV vaccine candidate efficacy in female macaques mediated by cAMP-dependent efferocytosis and V2-specific ADCC
Source: Nat Commun. 2023 Feb 2;14:575. doi: 10.1038/s41467-023-36109-8 (PMC9894672; doi:10.1038/s41467-023-36109-8)
Supplement: Supplementary file 3 — Source Data [file 41467_2023_36109_MOESM3_ESM.xlsx]

## Sheet: Figure 1
	Figure 1a					Figure 1b					Figure 1d							Figure 1e							Figure 1f					Figure 1g					Figure 1h				Figure 1i					Figure 1j					Figure 1k
	Vaccinated Young		Vaccinated Old			Controls Young		Controls Old			Young Ctrls			Young				Old Ctrls			Old				Young		Young Ctrls			Old		Old Ctrls			Young				Young		Old			Young		Old			Young
	Animal ID	Age (years)	Animal ID	Age (years)		Animal ID	Age (years)	Animal ID	Age (years)		Animal ID	Challenge #	Status (infected=1, not infected=0)	Animal ID	Challenge #	Status (infected=1, not infected=0)		Animal ID	Challenge #	Status (infected=1, not infected=0)	Animal ID	Challenge #	Status (infected=1, not infected=0)		Animal ID	Log 10 Vaginal SIV DNA copies	Animal ID	Log 10 Vaginal SIV DNA copies		Animal ID	Log 10 Vaginal SIV DNA copies	Animal ID	Log 10 Vaginal SIV DNA copies		Animal ID	N. Vaginal Challenge	% CD14+CD16- (week 13)		Animal ID	% CD14+CD16- (week 13)	Animal ID	% CD14+CD16- (week 13)		Animal ID	% CCR2+ in CD14+CD16- (week 13)	Animal ID	% CCR2+ in CD14+CD16- (week 13)		Animal ID
	H02V	3.896	R957	7.6		M06	4.257	R809	7.316		H24E	4	1	H02V	11	0		R809	11	0	R957	9	1		H21Y	3033.71	H28K	1406.63		R957	784	R948	4856		H02V	12	2.34		H02V	2.34	R957	4.8		H02V	85.9	R957	89.1		H02V
	H21Y	2.924	R958	7.296		M93	3.923	R948	6.601		002X	3	1	H21Y	11	1		R949	11	0	R960	11	0		H22D	10222.2	09G	69097.1		R958	964	R955	609		H21Y	11	2.88		H21Y	2.88	R958	NA		H21Y	90.5	R958	97		H21Y
	H22D	2.919	R960	7.6		MVX	3.951	R949	6.601		H30D	2	1	H22D	4	1		R956	11	1	R963	3	1		H24G	131.58	75	27760.5		R963	159	R956	10		H22D	4	2.61		H22D	2.61	R960	NA		H22D	94.9	R960	NA		H22D
	H22E	2.924	R962	7.359		00A	4.257	R955	7.4		MVC	6	1	H22E	11	0		T113	5	1	R968	6	1		H24H	158.77	0GF	10		R966	10	R967	4343		H22E	12	1.86		H22E	1.86	R962	NA		H22E	93.7	R962	NA		H22E
	H22F	2.856	R963	7.373		05A	4.107	R956	7.6		M06	2	1	H22F	11	0		T118	3	1	T112	3	1		H28V	438.55	04M	2234.33		R968	277	T113	30324		H22F	12	4.64		H22F	4.64	R963	NA		H22F	96.6	R963	25.6		H22F
	H24D	2.968	R966	7.379		M39	4.257	R967	6.601		MXH	2	1	H24D	11	0		T124	2	1	T115	7	1		H35H	304.92	09T	10		R976	3250	T117	3395		H24D	12	2.46		H24D	2.46	R966	1.58		H24D	90.4	R966	92.6		H24D
	H24G	2.875	R968	7.6		MXH	4.008	T113	14.179		M93	3	1	H24G	3	1		R948	1	1	T123	2	1		H35R	207.24	0GE	2086.01		T112	10924	T118	27845		H24G	3	1.44		H24G	1.44	R968	3.43		H24G	97.2	R968	77.5		H24G
	H24H	2.88	R976	6.601		002X	3.926	T117	9.216		MVX	3	1	H24H	4	1		R955	1	1	T126	11	0				ZK05	8384.22		T115	122	T119	124		H24H	4	2.26		H24H	2.26	R976	3.18		H24H	93.2	R976	35.9		H24H
	H28T	2.99	T112	8.312		M04	3.978	T118	9.481		00A	3	1	H28T	11	0		R967	3	1	T128	11	0				ZK16	8189.85		T123	306	T124	14253		H28T	12	2.71		H28T	2.71	T112	2.59		H28T	97.5	T112	71.9		H28T
	H28V	2.856	T114	7.967		MVC	4.257	T119	14.163		05A	3	1	H28V	1	1		T117	3	1	R958	11	1				ZK11	104510		T125	588				H28V	1	1.55		H28V	1.55	T114	NA		H28V	87	T114	NA		H28V
	H28Y	2.932	T115	9.692		H24E	2.888	T124	5.013		M39	5	1	H28Y	11	0		T119	2	1	R962	11	0				ZK47	31364.1		T127	10				H28Y	12	4.19		H28Y	4.19	T115	2.47		H28Y	89.3	T115	77.8		H28Y
	H35H	2.784	T121	15.233		H30D	2.861				M04	11	0	H35H	9	1					R966	6	1				ZK34	64434.7							H35H	9	1.01		H35H	1.01	T121	4.26		H35H	87.7	T121	36		H35H
	H35R	2.94	T123	4.956		H28K	2.99				H28K	7	1	H35R	10	1					R976	1	1				ZK49	71113.9							H35R	10	1.55		H35R	1.55	T123	4.85		H35R	97.3	T123	56.9		H35R
			T125	4.956		09G	2.938				09G	4	1								T114	11	0				ZK42	907.95													T125	1.55				T125	45.6
			T126	5.383		75	3.023				75	1	1								T121	11	0				ZK45	330665													T126	2.66				T126	98.3
			T127	7.006		0GF	3.255				0GF	11	1								T125	9	1																		T127	NA				T127	NA
			T128	7.006		04M	3.255				04M	2	1								T127	11	1																		T128	2.12				T128	89.1
						09T	2.935				09T	11	1
						0GE	3.012				0GE	7	1
						ZK05	4.019				ZK05	2	1
						ZK16	3.953				ZK11	1	1
						ZK11	3.989				ZK16	3	1
						ZK47	3.797				ZK34	1	1
						ZK34	3.885				ZK42	8	1
						ZK49	3.786				ZK45	3	1
						ZK42	3.849				ZK47	5	1
						ZK45	3.819				ZK49	5	1
[truncated: 15 more columns]

## Sheet: Figure 2
	Figure 2d				Figure 2e				Figure 2f				Figure 2g				Figure 2h				Figure 2i				Figure 2j					Figure 2k					Figure 2l				Figure 2m					Figure 2n				Figure 2o
	Young				Old				Young				Old				Young				Young				Young					Young					Young				Young					Young				Old
	Animal ID	ZC3H7A level in blood (Baseline)	ZC3H7A level in blood (Week 12+24h)		Animal ID	ZC3H7A level in blood (Baseline)	ZC3H7A level in blood (Week 12+24h)		Animal ID	N. Vaginal Challenge	ZC3H7A level in blood (Week 12+24h)		Animal ID	N. Vaginal Challenge	ZC3H7A level in blood (Week 12+24h)		Animal ID	N. Vaginal Challenge	miR-139-5p level in Evs (week 13)		Animal ID	N. Vaginal Challenge	miR-29b-1-5p level in Evs (week 13)		Animal ID	miR-139-5p level in Evs (baseline)	Animal ID	miR-139-5p level in Evs (week 13)		Animal ID	miR-29b-1-5p level in Evs (baseline)	Animal ID	miR-29b-1-5p level in Evs (week 13)		Animal ID	N. Vaginal Challenge	miR-98 level in Evs (week 13)		Animal ID	miR-98 level in Evs (baseline)	Animal ID	miR-98 level in Evs (week 13)		Animal ID	PDE4D level in blood (Baseline)	PDE4D level in blood (Week 12+24h)		Animal ID	PDE4D level in blood (Baseline)
	H02V	525.421	760.785		R957	570.964	712.975		H02V	12	760.785		R957	9	712.975		H02V	12	4.62525		H02V	12	0.858821		H02V	4.12422	H02V	4.62525		H02V	-0.372533	H02V	0.858821		H02V	12	8.49634		H02V	8.66538	H02V	8.49634		H02V	281.73	274.256		R957	450.708
	H21Y	489.102	852.777		R958	720.087	1128.57		H21Y	11	852.777		R958	11	1128.57		H21Y	11	4.5894		H21Y	11	0.992938		H22E	4.80872	H21Y	4.5894		H22E	0.563309	H21Y	0.992938		H21Y	11	9.36961		H22E	9.12333	H21Y	9.36961		H21Y	291.547	141.124		R958	342.772
	H22D	574.149	1000.75		R960	520.193	772.278		H22D	4	1000.75		R960	12	772.278		H22D	4	4.61267		H22D	4	-0.355677		H22H	4.23873	H22D	4.61267		H22H	0.468505	H22D	-0.355677		H22D	4	8.23158		H22H	9.27898	H22D	8.23158		H22D	211.211	162.912		R960	298.206
	H22E	477.514	769.173		R962	679.92	842.855		H22E	12	769.173		R962	12	842.855		H22E	12	5.49194		H22E	12	1.01467		H24C	4.76168	H22E	5.49194		H24C	0.563309	H22E	1.01467		H22E	12	9.21875		H24C	8.69093	H22E	9.21875		H22E	246.041	213.39		R962	349.724
	H22F	535.85	740.347		R963	552.704	984.816		H22F	12	740.347		R963	3	984.816		H22F	12	5.45833		H22F	12	0.830552		H29N	3.17408	H22F	5.45833		H29N	0.563309	H22F	0.830552		H22F	12	8.85212		H29N	9.03456	H22F	8.85212		H22F	280.323	184.574		R963	471.093
	H24D	565.333	623.582		R966	550.718	957.392		H24D	12	623.582		R966	6	957.392		H24D	12	4.92148		H24D	12	1.18399		H30G	4.27243	H24D	4.92148		H30G	0.326424	H24D	1.18399		H24D	12	8.97547		H30G	9.74418	H24D	8.97547		H24D	387.753	432.157		R966	398.06
	H24G	646.726	870.449		R968	495.518	921.218		H24G	3	870.449		R968	6	921.218		H24G	3	NA		H24G	3	NA		H34F	3.93512	H24G	NA		H34F	1.13427	H24G	NA		H24G	3	NA		H34F	9.32372	H24G	NA		H24G	528.802	248.051		R968	348.665
	H24H	561.28	1048.87		R976	484.476	710.83		H24H	4	1048.87		R976	1	710.83		H24H	4	5.12831		H24H	4	1.16139				H24H	5.12831				H24H	1.16139		H24H	4	7.89344				H24H	7.89344		H24H	332.816	160.567		R976	230.409
	H28T	520.22	727.854		T112	627.844	875.802		H28T	12	727.854		T112	3	875.802		H28T	12	5.42115		H28T	12	1.97597				H28T	5.42115				H28T	1.97597		H28T	12	8.91298				H28T	8.91298		H28T	424.603	429.697		T112	284.331
	H28V	553.815	1194.66		T114	592.388	1388.66		H28V	1	1194.66		T114	12	1388.66		H28V	1	4.52424		H28V	1	0.668623				H28V	4.52424				H28V	0.668623		H28V	1	7.75773				H28V	7.75773		H28V	350.53	132.411		T114	322.318
	H28Y	634.966	702.993		T115	687.942	675.306		H28Y	12	702.993		T115	7	675.306		H28Y	12	4.92148		H28Y	12	1.40381				H28Y	4.92148				H28Y	1.40381		H28Y	12	8.14794				H28Y	8.14794		H28Y	279.774	137.258		T115	494.262
	H35H	587.128	739.567		T121	689.931	1029.57		H35H	9	739.567		T121	12	1029.57		H35H	9	4.14252		H35H	9	0.589053				H35H	4.14252				H35H	0.589053		H35H	9	8.31975				H35H	8.31975		H35H	402.87	262.957		T121	343.516
	H35R	694.252	763.282		T123	557.979	791.718		H35R	10	763.282		T123	2	791.718		H35R	10	4.56336		H35R	10	0.0962617				H35R	4.56336				H35R	0.0962617		H35R	10	8.37329				H35R	8.37329		H35R	223.952	134.769		T123	353.955
					T125	629.221	898.85						T125	9	898.85																																	T125	385.516
					T126	689.063	1171.58						T126	12	1171.58																																	T126	325.845
					T127	590.986	676.298						T127	11	676.298																																	T127	434.093
					T128	752.718	1173.04						T128	12	1173.04																																	T128	415.23
[truncated: 1 more columns]

## Sheet: Figure 3
	Figure 3b							Figure 3c					Figure 3e
	Vaccinated			Controls				Old					Old
	Animal ID	Challenge #	Status (infected=1, not infected=0)	Animal ID	Challenge #	Status (infected=1, not infected=0)		Animal ID	N. Vaginal Challenge	% V2-specific ADCC (week 14)			Animal ID	N. Vaginal Challenge	Change accessibility to CREB-1 single enhancer site (week 13-baseline)
	TEL	3	1	M06	2	1		TEL	3	18.1324			TEL	3	NA
	TK1	11	0	M93	3	1		TK1	12	37.8332			TK1	12	1.02751
	06BA	7	1	MVX	3	1		06BA	7	20.0705			06BA	7	-1.71892
	T63	11	0	00A	3	1		T63	12	24.9568			T63	12	3.34553
	T96	1	1	05A	3	1		T96	1	16.4331			T96	1	-0.284157
	TiD	11	0	M39	5	1		TiD	12	27.5363			TiD	12	2.87655
	TiJ	7	1	MXH	2	1		TiJ	7	13.9573			TiJ	7	-0.754991
	Ti7	5	1	002X	3	1		Ti7	5	9.22971			Ti7	5	-1.10728
	TK3	11	1	M04	11	0		TK3	11	33.744			TK3	11	7.98348
	TT7	3	1	MVC	6	1		TT7	3	17.4597			TT7	3	-15.4963
	TV9	10	1	H24E	4	1		TV9	10	21.4355			TV9	10	-0.0496965
	TBL	3	1	H30D	2	1		TBL	3	25.4155			TBL	3	-10.1389
				H28K	7	1
				09G	4	1
				75	1	1
				0GF	11	1
				04M	2	1
				09T	11	1
				0GE	7	1
				ZK05	2	1
				ZK16	3	1
				ZK11	1	1
				ZK47	5	1
				ZK34	1	1
				ZK49	5	1
				ZK42	8	1
				ZK45	3	1
				TMV	7	1
				TiT	11	0
				TNB	2	1
				R45	2	1
				R29	3	1
				TVZ	1	1
				ZB10	4	1
				ZD26	2	1
				ZE47	3	1
				ZJ17	3	1

## Sheet: Figure 4
	Figure 4c
	Old
	Animal ID	Relative miR-139-5p expression in plasma (Baseline)	Relative miR-139-5p expression in plasma (Week 12+24h)
	06BA	6.515	9.385
	T63	6.665	5.4
	T96	6.03	5
	TBL	6.255	7.835
	TEL	6.745	8.625
	Ti7	1.9	5.38
	TiD	6.315	5.31
	TiJ	5.76	7.17
	TK1	6.465	8.63
	TK3	6.2	6.285
	TT7	6.875	7.27
	TV9	6.96	9.23

## Sheet: Figure 5
	Figure 5a				Figure 5b				Figure 5c
	Vaccinated				Vaccinated				Vaccinated
	Animal ID	N. Vaginal Challenge	% CD14+ efferocytes (Coculture 24h, week 13)		Animal ID	% CD14+ efferocytes (Coculture 24h, week 13)	Change DC-10 cells in CD11b+ cells (week 14-baseline)		Animal ID	N. Vaginal Challenge	Change DC-10 cells in CD11b+ cells (week 14-baseline)
	TEL	3	NA		TEL	NA	0.489		TEL	3	0.489
	TK1	12	58.4		TK1	58.4	4.72		TK1	12	4.72
	06BA	7	42.3		06BA	42.3	-0.84		06BA	7	-0.84
	T63	12	51.5		T63	51.5	0		T63	12	0
	T96	1	35.8		T96	35.8	-1.15		T96	1	-1.15
	TiD	12	70.3		TiD	70.3	2.38		TiD	12	2.38
	TiJ	7	NA		TiJ	NA	0.17		TiJ	7	0.17
	Ti7	5	39.4		Ti7	39.4	0.57		Ti7	5	0.57
	TK3	11	42.8		TK3	42.8	0.01		TK3	11	0.01
	TT7	3	29.3		TT7	29.3	-4.27		TT7	3	-4.27
	TV9	10	NA		TV9	NA	NA		TV9	10	NA
	TBL	3	48.2		TBL	48.2	-0.628		TBL	3	-0.628

## Sheet: Supplementary Figure S1
	Figure S1a							Figure S1b														Figure S1c														Supplementary figure S1d
	Young Ctrls			Old Ctrls				Young							Young Ctrls							Old							Old Ctrls									Young animals
	Animal ID	Challenge #	Status (infected=1, not infected=0)	Animal ID	Challenge #	Status (infected=1, not infected=0)			% of baseline CD4+ T cells							% of baseline CD4+ T cells							% of baseline CD4+ T cells							% of baseline CD4+ T cells								Plasma SIV RNA at different weeks
	H24E	4	1	R809	11	0		Animal ID	Baseline	Week 2	Week 6	Week 10	Week 14		Animal ID	Baseline	Week 2	Week 6	Week 10	Week 14		Animal ID	Baseline	Week 2	Week 6	Week 10	Week 14		Animal ID	Baseline	Week 2	Week 6	Week 10	Week 14		Group	Animal ID	Week 0	Week 1	Week 2	Week 3	Week 4	Week 5	Week 6	Week 7	Week 8	Week 9	Week 10	Week 11
	002X	3	1	R949	11	0		H21Y	100	134.055	87.0525	61.2741	89.1322		H28K	100	42.892	66.1393	56.4412	52.2782		R957	100	68.3943	46.6787	53.7064	42.3531		R948	100	21.9903	NA	41.6314	35.4724		Young	H21Y	50	3367	14677466	1803856	173934	3878224	1294440	399823	1552733	989176	1546363	838616
	H30D	2	1	R956	11	1		H22D	100	176.589	120.306	59.7188	30.8927		09G	100	26.8576	30.96	35.1271	28.9215		R958	100	NA	64.1208	63.4227	NA		R955	100	21.1753	30.1059	41.4895	41.6306			H22D	50	1724	26260286	1375299	1226454	2543845	533439	830575	496577	730535	518792	543630
	MVC	6	1	T113	5	1		H24G	100	73.408	67.061	57.8388	36.7937		075	100	100	140.841	88.9606	102.138		R963	100	50.3852	NA	120.522	152.067		R956	100	NA	NA	NA	82.1359			H24G	50	471700	20585317	1927764	39936165	1612659	192327	234099	969611	129172	555233	113936
	M06	2	1	T118	3	1		H24H	100	37.4736	49.9357	47.6465	56.2946		0GF	100	76.2948	53.8467	42.2351	88.5999		R966	100	41.8724	38.0072	33.9043	50.5935		R967	100	46.1548	NA	21.9294	NA			H24H	50	1151148	95143450	2324090	3607310	7169855	2978579	3530515	4714707	4912105	9281072	4949676
	MXH	2	1	T124	2	1		H28V	100	113.389	160.796	83.0628	119.046		04M	100	54.2639	36.202	61.7097	42.6329		R968	100	NA	93.5951	84.4998	159.467		T113	100	93.4776	97.3407	36.554	45.1949			H28V	50	50	214045	830191	205565	310666	17819	10957	15321	13817	11710	48384
	M93	3	1	R948	1	1		H35H	100	63.6552	62.8697	57.597	48.67		09T	100	99.1768	111.511	129.182	250.667		R976	100	63.3973	NA	NA	53.5922		T117	100	21.6769	NA	29.6091	NA			H35H	50	50	21216162	695694	502941	380217	1110382	258561	347145	141682	13889	301330
	MVX	3	1	R955	1	1		H35R	100	111.341	66.8617	108.562	114.176		0GE	100	103.602	81.8041	147.825	117.249		T112	100	23.063	72.4392	55.2001	11.21		T118	100	38.196	46.92	NA	33.5566			H35R	50	50	1370374	960199	1403601	1106653	522528	1425538	964988	1512245	626193	643275
	00A	3	1	R967	3	1									H24E	100	4.36354	66.9399	65.9081	54.7504		T115	100	225.654	91.6067	110.03	56.3439		T119	100	65.3482	NA	NA	40.0465			average	50	232584	2.56382e+07	1.41673e+06	6.72228e+06	2.42887e+06	949931	955724	1.29444e+06	1.2041e+06	1.79332e+06	1.06269e+06
	05A	3	1	T117	3	1									H30D	100	28.18	72.0033	122.088	165.964		T123	100	55.9183	34.8973	NA	29.5681		T124	100	77.0244	67.3378	84.2286	61.7162		Young Ctrls	04M	50	50	43357982	248177674	61840786	79578049	4158314	3905020	50369447	36639003	69915747
	M39	5	1	T119	2	1									M06	100	58.2186	86.564	45.5892	37.3734		T125	100	53.1496	39.9538	116.152	47.4269										075	50	36764	249069	16819959	1996957	1692242	3455320	754722	392595	244944	284920	3014649
	M04	11	0												M39	100	125.001	72.6077	146.79	61.6588		T127	100	NA	37.3424	48.9176	NA										09G	50	50	45075273	62579204	7747896	2840454	23630669	18407959	19748395	75441908	26987215	28311780
	H28K	7	1												M93	100	19.7625	59.9156	83.081	99.086																	09T	50	833359	50	50	50	50	50	50	50	50	50	50
	09G	4	1												MVC	100	58.6303	133.704	70.0509	114.965																	0GE	50	36374	642852	284748	244698	75413	70788	10384	11820	18484	6741	50
	75	1	1												MVX	100	40.6531	52.9533	43.021	45.2495																	0GF	50	32168611	36396078	6498032	2708225	3188259	2196767	6488187	7752329	14131854	31816796	22717169
	0GF	11	1												MXH	100	39.0425	76.6191	67.276	46.5155																	H28K	50	8546	84674470	12862376	278652	785362	41124	74704	245873	103388	145573	1801586
	04M	2	1												05A	100	62.595	23.6855	22.8154	7.46323																	ZK05	50	50	55516881	56047557	2490029	356816	809410	257610	383288	554235	228705	93749
	09T	11	1												002X	100	35.0532	36.2709	36.4457	77.9915																	ZK11	50	50	8882273	138867916	4640679	185263	134778	191306	95251	37831	79704	58227
	0GE	7	1												00A	100	21.116	62.6311	43.7599	41.9067																	ZK16	50	81540	45832242	14946300	3100232	404578	1559542	245533	3297877	2652180	1299022	1682312
	ZK05	2	1																																		ZK34	50	50	1233948	1115337938	50045076	28283439	37233543	12399949	13726233	10833771	27484454	19517218
	ZK11	1	1																																		ZK42	50	1783127	8218598	2918846	804648	747978	2746010	5024910	4504321	9808345	17588726	34201220
	ZK16	3	1																																		ZK45	50	50	33321806	13915591	7281517	15804858	9283190	5933189	15611238	20473536	27242268	44452097
	ZK34	1	1																																		ZK47	50	9843425	2176951	1725598	545041	327821	1761153	121763	397027	94675	119151	639159
	ZK42	8	1																																		ZK49	50	167433	260242	20645	51701	2777	50	50	50	50	16551	25432
	ZK45	3	1																																		H24E	50	476074	349857211	129000754	77560629	404823295	100863537	448411408	86288002	112757638	152236649	704042982
	ZK47	5	1																																		002X	50	6247	71608103	30620197	9766326	2253524	2759625	2178303	1892588	2126426	2647254	914850
	ZK49	5	1																																		H30D	50	50	15272845	50282892	11027784	20525526	42911537	50528868	7615560	8042656	6457951	10812050
																																					MVC	50	1486	7121265	1385828	1322669	423129	13627	73441	32898	2936	3783	2314
																																					M06	50	4395438	55579040	1816017	1694589	596141	3930348	3795689	4912995	6482747	5008811	6032491
																																					MXH	50	1693331	79392065	28285709	9692401	5657537	5550153	7198007	8743771	14836812	24441025	29712141
																																					M93	50	50	2010661	292730	180807	289542	10905	24889	1468	50	1408	577
																																					MVX	50	927191	98663460	7698515	3198381	2941625	2081459	3336861	5021763	4820457	6533397	5223925
																																					00A	50	258	86179280	32189211	9184653	4943349	5303832	10425587	7638263	13311999	18523808	29493846
																																					05A	50	50	11742289	48818790	10518820	9516168	3494612	9461960	6543360	6937464	4136308	8123944
																																					M39	50	104538	15749541	6013228	20715709	16294879	8820120	8306435	14766016	28413542	57879957	28173564
																																					average	50	2.0217e+06	4.45775e+07	7.79772e+07	1.14861e+07	2.31745e+07	1.01085e+07	2.2983e+07	9.99971e+06	1.41833e+07	1.85033e+07	3.91619e+07
[truncated: 28 more columns]

## Sheet: Supplementary Figure S2
	Supplementary figure S2a				Supplementary figure S2b					Supplementary figure S2c					Supplementary figure S2d					Supplementary figure S2e					Supplementary figure S2f				Supplementary figure S2g
	Old				Young		Old			Young		Old			Old					Young		Old			Old				Old
	Animal ID	N. Vaginal Challenge	% CD14+CD16- (week 13)		Animal ID	Serum CCL2 changes (Week 14-baseline)	Animal ID	Serum CCL2 changes (Week 14-baseline)		Animal ID	Arginase activity in plasma (Week 13)	Animal ID	Arginase activity in plasma (Week 13)		Animal ID	Arginase activity in plasma (Week 13)	Serum CCL2 (pg/ml) (average weeks 10-14)			Animal ID	% Specific ADCC killing (week 14)	Animal ID	% Specific ADCC killing (week 14)		Animal ID	N. Vaginal Challenge	% Specific ADCC killing (week 14)		Animal ID	% Specific ADCC killing (week 14)	Serum CCL2 (pg/ml) (average weeks 10-14)
	R957	9	4.8		H02V	86.5	R957	-33.16		H02V	4.916	R957	4.97725		R957	4.97725	102.125			H02V	5.68386	R957	0.370637		R957	9	0.370637		R957	0.370637	102.125
	R958	11	NA		H21Y	-70.17	R958	4.42		H21Y	2.458	R958	1.06655		R958	1.06655	41.4332			H21Y	5.26977	R958	0.361627		R958	11	0.361627		R958	0.361627	41.4332
	R960	12	NA		H22D	-60.89	R960	21		H22D	2.062	R960	0		R960	0	61.7743			H22D	0.14906	R960	0.941871		R960	12	0.941871		R960	0.941871	61.7743
	R962	12	NA		H22E	0.19	R962	-108.78		H22E	0	R962	1.13766		R962	1.13766	54.9202			H22E	4.49578	R962	4.4311		R962	12	4.4311		R962	4.4311	54.9202
	R963	3	NA		H22F	95.97	R963	-68.76		H22F	2.775	R963	0		R963	0	50.6088			H22F	1.35711	R963	2.19379		R963	3	2.19379		R963	2.19379	50.6088
	R966	6	1.58		H24D	-5.38	R966	-59.92		H24D	5.233	R966	0		R966	0	71.2815			H24D	5.56619	R966	1.31734		R966	6	1.31734		R966	1.31734	71.2815
	R968	6	3.43		H24G	-12.07	R968	-57.04		H24G	2.22	R968	0.426621		R968	0.426621	34.4685			H24G	0.816433	R968	0.498309		R968	6	0.498309		R968	0.498309	34.4685
	R976	1	3.18		H24H	52.35	R976	-66.77		H24H	1.189	R976	0.782139		R976	0.782139	48.1767			H24H	0.623849	R976	0		R976	1	0		R976	0	48.1767
	T112	3	2.59		H28T	-7.8	T112	-28.08		H28T	1.744	T112	1.70648		T112	1.70648	47.5134			H28T	0	T112	2.73448		T112	3	2.73448		T112	2.73448	47.5134
	T114	12	NA		H28V	51.23	T114	6.41		H28V	3.427	T114	25.2418		T114	25.2418	35.6846			H28V	0	T114	1.86635		T114	12	1.86635		T114	1.86635	35.6846
	T115	7	2.47		H28Y	3.9	T115	-54.83		H28Y	3.084	T115	3.55518		T115	3.55518	42.8703			H28Y	4.31766	T115	3.39999		T115	7	3.39999		T115	3.39999	42.8703
	T121	12	4.26		H35H	48.82	T121	-10.83		H35H	0.959	T121	2.77304		T121	2.77304	78.6884			H35H	1.54985	T121	5.73913		T121	12	5.73913		T121	5.73913	78.6884
	T123	2	4.85		H35R	69.8	T123	-35.6		H35R	3.221	T123	0.782139		T123	0.782139	33.6947			H35R	2.08914	T123	0		T123	2	0		T123	0	33.6947
	T125	9	1.55				T125	-101.09				T125	1.84869		T125	1.84869	46.7528					T125	2.58541		T125	9	2.58541		T125	2.58541	46.7528
	T126	12	2.66				T126	-11.23				T126	0.782139		T126	0.782139	70.1771					T126	2.75356		T126	12	2.75356		T126	2.75356	70.1771
	T127	11	NA				T127	8.22				T127	2.27531		T127	2.27531	117.163					T127	0		T127	11	0		T127	0	117.163
	T128	12	2.12				T128	-42.47				T128	2.062		T128	2.062	83.0537					T128	0.0921155		T128	12	0.0921155		T128	0.0921155	83.0537

## Sheet: Supplementary Figure S3
	Supplementary figure S3a				Supplementary figure S3b				Supplementary figure S3c				Supplementary figure S3d				Supplementary figure 3e		Supplementary figure S3f				Supplementary figure S3g
		Basal Luminex z-scores				Week 13 Luminex z-scores			Old				Old				see Supplementary Table 3			Non stimulated Luminex z-scores				LPS stimulated (24h) luminex z-scores
	Cytokine/Chemokine	Young	Old		Cytokine/Chemokine	Young	Old		Animal ID	plasma IFN-gamma (pg/ml) (week 13)	Change plasma CCL2 (pg/ml) (week 13-baseline)		Animal ID	N. Vaginal Challenge	plasma IL-8 (pg/ml) (week 4+24h)				Cytokine/Chemokine	Young	Old		Cytokine/Chemokine	Young	Old
	IFN-𝞬	-0.800388	-0.225413		IFN-𝞬	-0.19811	0.262834		R957	3.54	-50.99		R957	9	2181.76				GM-CSF	-0.732788	-0.827801		GM-CSF	0.960113	0.0106248
	IL-2	-0.485015	-0.349886		IL-2	-0.485015	-0.222539		R958	5.39	50.7		R958	11	3928.51				TGF-⍺	-0.483969	-1.00932		TGF-⍺	1.61743	0.322047
	IL-10	-0.367629	0.0805501		IL-10	-0.285366	-0.290239		R960	16.58	-156.44		R960	12	2687.43				G-CSF	-0.594029	-0.610171		G-CSF	0.315099	0.350661
	IL-17A	-0.649637	-0.403799		IL-17A	-0.183839	-0.319697		R962	7.02	-60.65		R962	12	2467.38				IFN-𝞬	0.114714	-1.1963		IFN-𝞬	0.88444	-0.148483
	IL-13	-0.836515	-0.836515		IL-13	0.823323	0.396216		R963	21.67	2.4		R963	3	3801.43				IL-2	-0.46001	-1.41241		IL-2	1.05283	0.428044
	IL-1β	-0.328365	-0.220024		IL-1β	-0.168561	-0.111682		R966	10.64	-18.65		R966	6	3735.85				IL-10	-0.701081	-0.753719		IL-10	0.785867	0.312602
	IL-6	-0.56128	-0.279034		IL-6	0.334307	-0.382162		R968	4.98	-14.52		R968	6	961.76				IL-15	-0.757161	-1.17421		IL-15	1.11597	0.587465
	IL-8	0.201824	-0.234238		IL-8	-0.559151	0.543094		R976	10.24	-22.53		R976	1	3912.04				sCD40L	-0.702031	-1.2723		sCD40L	1.04237	0.330443
	CCL3	-0.841773	-0.0379492		CCL3	0.194996	0.0719614		T112	7.83	-29.87		T112	3	4019.46				IL-17A	-0.6192	-1.14305		IL-17A	1.0112	0.0988836
	CCL2	-0.072149	-0.454371		CCL2	0.27444	-0.486078		T114	6.62	-15.76		T114	12	2761.71				IL-1ra	-0.456887	-0.7887		IL-1ra	0.733352	-0.462615
	TGF-β1	1.14089	0.221537		TGF-β1	-1.07909	-0.593199		T115	17.37	-87.07		T115	7	4417.97				IL-13	0.445792	-1.31359		IL-13	0.831114	0.50441
	TGF-β2	1.08863	0.205433		TGF-β2	-1.00279	-0.780173		T121	2.49	78.12		T121	12	782.39				IL-1β	-0.682481	-0.690967		IL-1β	0.589017	0.0653624
									T123	6.21	21.51		T123	2	2973.5				IL-4	-0.276556	-1.18793		IL-4	1.14026	0.678159
									T125	22.05	-152.31		T125	9	3131.92				IL-5	0.199301	-0.959509		IL-5	0.858985	-0.240488
									T126	0	9.87		T126	12	1497.82				IL-6	-0.622151	-0.628763		IL-6	0.473109	-0.241754
									T127	3.33	-19.26		T127	11	3035.06				IL-8	-0.767335	-0.806748		IL-8	1.3078	0.453679
									T128	4.57	-68.75		T128	12	2386.62				CCL3	-0.687978	-0.696304		CCL3	1.42568	-0.00287827
																			CCL2	-0.708409	-1.07509		CCL2	1.28972	0.237617
																			TNF-⍺	-0.769961	-0.830212		TNF-⍺	1.06769	0.301881
																			CCL4	-0.751633	-0.771055		CCL4	1.04747	0.0190666
																			IL-12/23p40	-0.613427	-0.966423		IL-12/23p40	1.42648	0.203603
																			VEGF	-0.554075	-0.637412		VEGF	0.689195	-0.353663
																			IL-18	-0.651827	-1.12493		IL-18	1.17718	0.574216

## Sheet: Supplementary Figure S4
	Supplementary figure S4e				Supplementary figure S4f
	Animal ID	PDE4D relative expression in PBMCs (0 hours)	PDE4D relative expression in PBMCs (4 hours)		Animal ID	PDE4D relative expression in CD14+ cells (0 hours)	PDE4D relative expression in CD14+ cells (4 hours)
	PBMCs Animal 1	6.49802	0.00014267		CD14+ cells Animal 1	1.79005	7.56846
	PBMCs Animal 2	0.643941	0.719467		CD14+ cells Animal 2	0.946058	1.23971
	PBMCs Animal 3	21.259	0.342696		CD14+ cells Animal 3	0.590496	2.81864
	PBMCs Animal 4	1.51572	2.45377		CD14+ cells Animal 4	1.69349	1.21419
	PBMCs Animal 5	0.666649	0.407536		CD14+ cells Animal 5	0.895025	3.39874
	PBMCs Animal 6	0.42	0.35		CD14+ cells Animal 6	1230.48	0.435275
	PBMCs Animal 7	0.58	0.41		CD14+ cells Animal 7	0.75	0.04
	PBMCs Animal 8	1.55	0.78		CD14+ cells Animal 8	1.87	0.11
	PBMCs Animal 9	0.45	0.27		CD14+ cells Animal 9	0.5	0.78
	PBMCs Animal 10	0.49	0.52		CD14+ cells Animal 10	1.66	1.02
	PBMCs Animal 11	0.64	0.06
	PBMCs Animal 12	0.46	0.73
	PBMCs Animal 13	0.27	0.43
	PBMCs Animal 14	0.55	0.35

## Sheet: Supplementary Figure S5
	Supplementary figure S5a
	Vaccinated
	Animal ID	Number of ATAC peaks (baseline)	Number of ATAC peaks (week 13)
	06BA	70898	59433
	T63	76616	58256
	T96	71225	55908
	TBL	79749	67485
	Ti7	76473	67421
	TiD	71764	65778
	TiJ	71889	59817
	TK1	80466	66150
	TK3	76332	68930
	TT7	65826	56044
	TV9	76555	60148

[truncated: 5 more sheets: Supplementary Figure S6, Supplementary Figure S7, Supplementary Table S1, Supplementary Table S2, Supplementary Table S3]
